# Supplementary material for: Prognostic value of OHCA, C-GRApH and CAHP scores with initial neurologic examinations to predict neurologic outcomes in cardiac arrest patients treated with targeted temperature management
Source: PLoS One. 2020 Apr 24;15(4):e0232227. doi: 10.1371/journal.pone.0232227 (PMC7182181; doi:10.1371/journal.pone.0232227)
Supplement: S1 File — (XLSX) [file pone.0232227.s001.xlsx]

## Sheet: CA Score
OHCAScore	cGRAPHScore	CPC@6month	PoorOutcome	Poor@Discharge	CPC@discharge	FOUR_B	GCS_M	Sex	Age	HTN	DM	CAD	cause	Rhythm	witness	bystander	absolute	relative	total	Lactate	Creatinine	Glucose	pH	Setting	Epinephrine	CAHP
44.151	1	4	1	1	4	2	1	1	40	2	2	2	2	2	1	2	5	27	32	5	1.44	182	7.128	2	2	172
28.6377	1	1	0	0	1	0	1	1	50	2	2	2	1	1	1	2	4	18	22	7.3	1.29	189	7.251	2	2	138
42.4398	3	5	1	1	4	2	1	2	33	2	2	2	2	2	1	2	21	6	27	11.7	0.98	253	6.963	1	1	219
20.3914	3	1	0	0	1	2	1	1	62	2	2	1	1	1	1	2	6	24	30	1.9	1.31	228	7.262	2	2	165
	2	5	1	1	4	2	1	2	66	2	2	2	2	2	1	1	0	32	32		0.64	185	7.409	1	1	180
59.8789	4	4	1	1	4	0	1	1	52	2	2	2	2	2	1	2	14	40	54	11.3	1.21	322	6.811	2	2	247
27.4852	3	5	1	1	4	1	1	1	57	2	2	2	1	2	1	2	10	10	20	1.5	1.46	266	7.38	1	1	187
58.1579	3	5	1	1	5	2	1	1	32	2	2	2	2	2	2	2	7	30	37	12.1	1.79	360	6.731	1	2	230
78.6392	3	5	1	1	4	2	1	1	34	2	2	2	1	2	1	1	30	19	49	28	10.2	417	6.877	2	2	250
55.7919	4	1	0	0	1	2	1	1	47	1	2	1	1	2	2	1	10	31	41	12.1	1.17	197	6.95	2	2	213
36.7858	2	2	0	0	2	2	1	1	67	1	1	2	2	2	2	2	5	8	12	8	1.31	151	7.097	1	1	199
60.7596	3	5	1	1	5	2	1	2	48	2	1	2	2	2	2	2	41	27	68	8.1	1.34	441	7.373	1	2	261
15.6444	4	4	1	1	4	2	1	1	76	1	1	1	1	2	1	2	1	11	12	1.2	2.09	420	7.32	1	2	200
26.1176	0	1	0	0	1	0	0	1	39	2	2	2	1	1	1	2	7	16	23	6.6	0.99	177	7.237	1		114
38.229	2	5	1	1	5	1	1	2	32	2	2	2	2	2	2	2	6	20	26	4.6	1.1	350	7.204	1	1	170
45.5666	3	1	0	0	1	0	0	1	54	2	2	2	1	2	1	2	11	14	25	11.8	0.94	230	7.067	2	0	157
42.0172	2	2	0	1	3	2	1	1	53	1	2	2	1	1	2	2	24	12	36	12.6	1.38	296	7.055	2	1	193
48.3499	3	5	1	1	5	2	1	2	64	2	2	2	2	2	2	2	8	30	38	8.3	1.02	500	7.064	2	1	203
42.4032	3	5	1	1	4	2	1	1	73	1	1	1	1	1	1	2	9	23	32	6.6	3.33	337	7.182	2	2	189
31.7088	4	5	1	1	3	1	1	1	59	2	2	2	1	2	1	1	0	12	12	7.2	1.56	445	6.867	2	1	176
56.1368	2	5	1	1	5	2	1	1	74	1	1	2	2	2	1	2	15	18	33	4.9	8.04	159	7.302	1	2	244
28.0728	1	1	0	0	1	0	1	1	40	2	2	2	1	1	1	1	1	17	18	13.7	1.53	283	7.066	2	0	87
51.7166	3	5	1	1	4	2	1	1	71	1	2	2	1	2	1	2	7	23	30	13.7	1.13	174	6.824	1	1	244
-3.91672	2	1	0	0	1	1	1	1	48	2	2	2	1	1	1	1	2	8	10	1.1	1.1	266	7.207	1	0	105
51.6697	2	5	1	1	4	1	1	1	92	1	2	2	2	2	2	2	6	23	29	7.1	2.35	189	7.413	1		191
50.3282	1	1	0	0	1	1	1	2	20	2	2	2	1	1	1	2	6	21	27	15	8.52	279	7.018	2	2	141
20.7738	2	1	0	0	1	2	1	1	60	2	2	2	1	1	2	2	3	12	15	7.7	1.04	234	7.289	2	0	95
18.5362	2	2	0	0	2	0	0	1	62	2	2	2	1	1	1	2	6	14	20	4.9	0.86	234	7.259	2	1	139
11.3749	1	1	0	0	1	0	0	1	30	2	2	2	1	1	1	2	11	4	15	3.5	1.08	241	7.333	2	0	76
1.77107	2	1	0	0	1	0	0	1	64	1	2	2	2	1	2	2	4	12	16	2	0.71	321	7.474	2		91
64.877	1	5	1	1	5	2	1	1	35	2	2	2	1	1	1	2	27	66	93	12.3	3.45	179	6.814	2	2	256
25.0803	3	1	0	0	1	1	1	1	69	1	2	1	1	1	1	2	4	20	24	5	1.22	314	7.24	2	2	162
	2	1	0	0	1	0	0	1	55	2	2	2	1	1	2	1		34	34	5	1.14	270	7.274	2	2	144
5.12965	3	1	0	0	1	0	0	1	49	2	2	1	1	2	1	1	0	2	2	5.9	0.86	164	7.357	1	0	115
33.1936	2	5	1	1	5	2	1	2	60	2	2	2	1	2	1	1	0	11	11	17	0.97	155	7.096	2	2	171
22.8641	0	1	0	0	1	1	0	2	41	2	2	2	1	1	1	2	15	8	23	11.1	0.7	196	7.13	2	1	145
	1	5	1	1	5	2	1	2	24	2	2	2	1	2	1	2		80	80	6.1	2.1	136	7.463	1		140
	2	5	1	1	4	1	1	1	37	2	1	2	1	2	2	2		15	15	4.3	1.12	335	7.165	2		109
37.553	2	1	0	0	2	2	1	2	65	2	2	2	1	1	1	2	5	36	41	6.5	1.61	286	7.337	1	2	189
35.7627	4	5	1	1	5	2	1	2	53	1	2	2	1	2	1	1	0	23	23	5.4	1.74	341	6.932	1	2	221
6.08764	2	1	0	0	1	0	0	1	56	1	2	1	1	1	1	1	1	21	22	1.2	1.6	118	7.373	2	0	84
48.7996	3	5	1	1	5	2	1	1	72	1	1	2	1	2	1	2	5	25	30	5.8	2.19	231	7.03	1		195
6.09089	0	1	0	0	1	2	1	1	31	2	2	2	1	1	1	1	2	9	11	4.8	0.79	118	7.339	1	0	79
65.7741	2	5	1	1	4	2	0	1	48	1	1	2	2	2	1	2	13	18	31	21	2.67		7.229	1		168
22.4816	2	5	1	1	5	2	1	1	46	1	1	2	1	2	1	2	5	5	10	1	9.77	73	7.164	1		141
58.8215	3	5	1	1	5	2	1	1	62	2	2	2	1	2	1	1	2	32	34	22	2.18	60	6.597	1	2	258
49.6645	4	5	1	1	5	2	1	2	75	2	2	2	1	2	2	2	20	27	47	9.3	0.8	298	6.875	1	2	300
34.1769	2	4	1	1	4	0	1	1	43	2	2	2	2	2	2	2	15	10	25	5.6	0.81	231	7.239	1		168
46.2513	3	5	1	1	5	2	1	1	69	2	2	2	1	2	1	1	1	59	60	8.8	1.33	195	6.892	1	2	260
55.7548	4	5	1	1	5	2	1	2	54	2	2	2	2	2	2	2	15	31	46	12.8	0.96	420	6.852	1	2	267
20.7535	2	1	0	0	2	0	1	1	47	2	2	2	1	2	2	2	6	12	18	2.6	0.74	129	7.383	2		110
46.8111	3	5	1	1	5	2	1	1	70	2	2	2	1	2	2	2	5	20	25	8.9	1.39	335	7.214	2	2	194
57.252	3	5	1	1	4	2	1	1	83	1	2	2	2	2	1	2	10	34	44	7	2.09	201	7.046	1	2	272
36.5559	4	5	1	1	5	2	1	1	59	2	2	2	2	2	1	1	6	22	28	9.2	0.67	285	6.791	2	1	208
22.5538	1	1	0	0	1	0	0	1	32	2	2	2	2	2	1	2	5	23	28	1.6	0.81	116	7.249	1		135
10.1997	3	1	0	0	1	2	0	2	64	2	2	2	2	2	1	1	0	8	8	5.6	0.63	497	7.082	2	0	130
25.5982	2	1	0	0	1	2	0	1	52	2	2	2	1	1	1	1	2	38	40	3.6	1.46	360	7.156	1	2	173
46.0419	3	4	1	1	4	2	1	1	46	1	2	2	1	2	1	1	4	57	61	3.8	1.35	316	7.21	1		172
36.0199	2	5	1	1	5	2	1	2	32	2	2	2	1	2	1	1	0	52	52	9.1	0.75	252	7.055	2	1	161
41.6151	2	5	1	1	5	2	1	1	52	2	1	2	1	2	1	1	7	17	24	7.2	1.06	186	7.142	1		165
39.6055	1	5	1	1	5	2	1	1	43	2	2	2	1	1	1	2	7	40	47	14.6	0.85	348	7.215	2	2	157
24.4039	2	5	1	0	2	0	1	1	75	2	2	2	1	2	2	2	13	20	33	0.9	0.96	128	7.447	1		185
	2	5	1	1	5	2	1	2	46	2	2	2	2	2	2	1		45		9.1	0.86	163	7.159	1	2	202
30.9077	1	1	0	0	1	0	0	1	31	2	2	2	1	1	2	2	3	17	20	9.9	1.46	253	7.125	2	0	76
40.2923	2	1	0	0	1	0	1	1	57	2	2	2	1	1	1	1	6	31	37	13.8	1.11	301	7.271	1	2	185
14.9892	1	1	0	0	1	0	1	1	18	2	2	2	1	1	1	1	0	40	40	3.6	0.9	314	7.216	2	2	110
27.8986	3	5	1	1	5	2	1	2	73	1	1	2	1	2	1	1	0	10	10	9.2	1.08	386	7.003	2		159
44.9454	2	1	0	0	1	2	1	2	83	2	1	2	2	2	2	2	30	10	40	6	1.15	179	7.328	1	1	272
31.1853	1	3	1	1	3	2	1	1	40	2	2	2	1	1	1	1	5	54	59	15	0.57	101	6.849	1	2	215
58.9104	3	5	1	1	5	2	1	1	46	2	2	2	2	2	2	2	13	40	53	11.5	1.15	474	7.024	1		201
22.9647	1	1	0	0	1	0	0	2	45	2	2	2	1	1	1	1	0	25	25	11.3	0.94	284	7.196	1	0	114
11.729	1	1	0	0	1	2	1	1	21	2	2	2	1	1	1	1	0	12	12	8	0.88	239	7.326	2	0	43
11.4373	2	1	0	0	1	0	0	1	46	2	2	2	1	1	1	1	0	26	26	2.2	1.27	309	7.249	1	0	111
44.4462	4	1	0	0	1	0	0	1	51	2	2	1	1	2	1	1	0	32	32	11.7	1.43	289	7.105	2	1	160
29.7771	3	5	1	1	5	2	1	2	54	2	2	2	2	2	1	1	0	25	25	4.8	1.09	262	7.167	2	2	179
	2	1	0	0	1	0	0	2	84	1	1	2	1	1	1	1				5	1.8	283	7.428	2	2	135
		5	1	1	5	2	1	1	40	2	2	2	2	2	2	1		92		19			7.277	2	2	201
	3	4	1	1	4	2	1	1	28	2	2	2	2	2	2	1		37		18	0.88	243	6.763	2	2	182
15.9168	1	1	0	0	1	0	0	2	22	2	2	2	1	1	1	2	4	13	17	4.3	0.95	234	7.38	2	0	52
30.2968	2	5	1	1	4	2	1	1	46	2	2	2	1	1	1	2	9	34	43	3.4	1.17	301	7.182	2	2	164
45.9979	0	1	0	0	1	0	1	1	20	2	2	2	1	1	1	2	10	55	65	7.5	1.47	141	7.127	1	2	187
-1.33224	2	1	0	0	1	0	0	1	49	2	2	2	1	1	1	1	0	9	9	1.1	1.79	232	7.343	2	0	69
11.1768	0	1	0	0	1	1	1	1	39	2	2	2	1	1	1	1	9	6	15	3.3	0.95	174	7.459	2		71
18.861	2	1	0	0	1	0	1	1	69	2	2	2	1	1	1	1	0	12	12	9	1.3	265	7.335	1	0	118
42.1226	3	5	1	1	4	2	1	1	58	1	1	2	1	2	2	1	1	23	24	10.2	1.74	656	7.065	2	2	184
37.138	3	5	1	1	4	0	1	1	69	2	2	2	2	2	1	1	20	43	63	2.5	0.68	276	7.335	1		226
53.5676	3	5	1	1	5	2	1	1	66	2	1	2	1	2	1	2	5	20	25	6.5	9.17	177	6.997	1	1	216
-10.4146	2	1	0	0	1	0	0	2	72	2	2	2	1	1	1	1	0	5	5	2.5	0.77	223	7.198	2	1	129
54.5874	2	5	1	1	5	0	1	1	35	2	2	2	2	2	2	2	11	40	51	9.3	1.06	243	7.016	2		162
53.7267	3	5	1	1	5	2	1	2	43	2	2	2	2	2	2	2	15	19	34	14.7	1.02	302	6.773	2	2	230
43.376	3	5	1	1	5	2	1	1	74	1	1	2	1	2	1	1	0	26	26	6.8	3.17	365	7.175	2	2	193
41.2327	2	4	1	1	4	2	1	1	33	2	2	2	2	2	2	2	11	20	31	4.5	1.07	249	7.357	1	1	170
64.009	3	5	1	1	5	2	1	2	44	2	2	2	2	2	2	2	20	39	59	19	0.99	286	6.74	1	2	285
29.4667	3	1	0	0	1	0	1	2	68	2	1	2	1	2	1	1	0	10	10	10.2	1.12	647	7.021	1	1	194
8.11783	1	1	0	0	1	0	1	1	51	2	2	2	1	1	1	1	0	30	30	2.3	0.91	172	7.323	1		112
48.775	5	5	1	1	4	2	1	1	70	1	1	1	1	2	1	1	0	23	23	9.8	7.15	457	6.843	2	2	222
42.0493	4	5	1	1	5	1	1	2	69	1	1	2	2	2	1	2	12	6	18	12.8	1.12	241	6.961	2	1	207
55.9085	3	5	1	1	4	2	1	1	61	1	1	2	1	2	2	2	33	29	62	8.6	0.96	258	7.178	1		247
54.5532	3	5	1	1	5	2	1	1	47	2	2	2	1	2	1	1	0	25	25	17	5.9	56	6.737	1	1	206
38.4671	4	5	1	1	4	2	1	1	70	2	2	2	1	2	1	1	0	35	35	14.5	0.8	332	6.824	1	2	247
20.6168	2	1	0	0	1	2	0	1	59	1	2	2	1	1	1	2	3	15	18	6.6	1	242	7.318	2	1	119
53.548	4	5	1	1	5	2	1	2	82	2	2	2	2	2	1	2	8	26	34	13.6	1.13	262	6.88	1	1	255
30.3348	2	2	0	0	2	1	1	2	30	2	2	2	1	1	1	1	4	23	27	13.3	0.85	282	6.731	2	2	160
56.9273	2	5	1	1	5	1	1	1	75	1	2	2	2	2	1	2	15	34	49	2.9	9.51	135	7.425	2		179
56.1036	4	4	1	1	4	2	1	2	47	2	2	2	2	2	2	2	10	26	36	14.8	1.16	291	6.936	2	1	193
9.75633	2	1	0	0	1	1	0	1	70	1	2	1	1	1	1	2	4	3	7	4.9	1.43	188	7.274	1	0	129
12.0513	1	5	1	1	5	0	0	2	41	2	2	2	2	2	1	1	0	25	25	2	0.68	170	7.384	2		96
3.81441	1	1	0	0	1	0	0	1	45	2	2	2	1	1	1	1	0	22	22	1.3	1.19	249	7.421	2	0	69
10.4567	2	4	1	1	4	1	0	2	46	2	2	2	1	2	1	1	0	35	35	2.1	0.56	161	7.451	1		130
	3	2	0	0	2	2	0	1	57	2	2	2	2	2	2	1		15		8.8	1.05	283	7.338	2	1	136
37.2254	2	5	1	1	4	2	1	2	58	2	2	2	1	1	1	2	8	36	44	10.1	0.92	459	7.119	1	2	205
43.2049	3	5	1	1	5	2	1	1	73	2	2	1	1	2	1	1	0	30	30	10.1	1.54	132	7.14	2		154
37.5701	3	5	1	1	5	2	0	1	73	1	1	2	1	2	1	2	6	33	39	1.3	2.23	212	7.265	1	2	235
26.156	2	5	1	1	5	2	1	2	38	2	2	2	1	1	1	1	1	24	25	10.2	1.28	278	6.904	1	2	172
33.1895	2	5	1	1	5	2	1	2	58	1	2	2	1	1	2	2	1	60	61	10.3	1.16	290	7.377	2	2	163
36.0055	3	5	1	1	4	2	1	2	63	2	2	2	2	2	1	2	5	20	25	6.2	0.86	293	7.121	2		150
19.9638	2	3	1	1	3	1	0	1	52	2	2	2	1	1	1	1	2	25	27	2.9	1.5	219	7.409	2		82
50.3138	3	5	1	1	5	2	1	2	73	1	1	2	1	2	2	2	2	35	37	5	8.37	269	7.181	1		186
18.4456	2	1	0	0	1	0	0	1	47	2	2	2	1	1	1	2	7	20	27	2.1	1.11	337	7.239	2	2	145
1.74685	0	1	0	0	1	1	0	1	42	2	2	2	1	1	1	1	2	9	11	2.2	0.95	195	7.323	1	0	91
68.7124	4	5	1	1	5	2	1	2	72	2	2	2	1	2	2	1	72	28	100	19	0.99	288	6.721	2	2	309
16.0407	3	1	0	0	1	0	0	1	56	2	2	2	1	2	1	1	0	3	3	7.4	1.17	288	7.33	2	0	99
36.2845	3	5	1	1	5	2	1	1	56	2	1	2	2	2	1	1	5	20	5	4.6	1.04	310	7.288	1		155
22.7565	2	3	1	1	4	2	1	1	48	1	2	2	1	1	1	1	0	31	31	5.4	1.35	341	7.163	2	2	140
18.1551	1	1	0	0	1	1	1	1	38	2	2	2	1	1	1	1	0	10	10	13.3	1.05	222	7.11	2	0	75
5.50393	3	5	1	1	5	2	1	1	51	2	2	2	1	2	1	1	1	23	24	2.2	0.53	220	7.086	1		157
55.7656	1	5	1	1	5	2	1	2	38	2	2	2	2	2	2	2	6	35	41	14.7	1.17	181	7.045	1	1	198
38.5685	4	5	1	1	4	2	1	1	60	2	2	2	1	2	2	2	2	20	22	13.3	0.88	214	6.857	1	1	211
55.3159	5	5	1	1	5	2	1	1	62	1	1	1	2	2	2	2	30	12	42	12.7	1.26	436	6.808	1	2	306
60.8114	4	5	1	1	5	2	1	1	56	1	2	2	2	2	2	1	4	35	39	21	1.63	322	6.895	1	2	233
44.3581	3	5	1	1	5	2	1	1	78	1	2	2	1	2	1	1	0	51	51	6.1	1.78	218	7.128	1	2	243
	2	5	1	1	5	1	1	1	54	2	2	1	1	1	2	2		22		3.7	1.07	171	7.392	1		108
74.6065	3	5	1	1	5	2	1	1	78	1	2	2	1	2	2	2	32	38	70	15	2.7	87	6.753	1	2	345
46.3864	3	5	1	1	4	2	1	1	45	1	2	2	1	1	1	1	3	61	64	11.5	1.88	272	6.965	2	2	183
25.3392	3	3	1	1	3	2	1	1	66	1	1	1	1	2	1	1	0	27	27	0.9	4.96	197	7.318	1		152
36.001	2	5	1	1	5	2	1	2	20	2	2	2	2	2	2	2	35	6	41	6.1	0.83	311	7.41	1	0	166
37.151	3	1	0	0	1	1	1	1	47	2	2	2	1	1	1	1	0	59	59	17	1.09	381	6.85	2	2	184
59.9615	4	5	1	1	4	2	1	1	70	2	1	1	1	2	1	1	9	41	50	4.8	6.96	245	7.267	1	2	242
51.929	3	5	1	1	5	2	1	1	70	1	1	2	1	2	2	2	3	15	18	12.9	3.52	424	7.021	1	1	206
52.4503	5	5	1	1	5	2	1	1	75	1	1	1	1	2	1	1	0	49	49	10.3	2.75	339	6.784	1	2	267
28.2232	2	5	1	1	4	1	1	2	43	2	1	2	1	2	2	2	6	17	23	4.4	0.71	297	7.281	2		122
52.398	3	5	1	1	5	2	1	1	73	2	2	2	2	2	1	2	30	25	55	4.9	1.26	765	7.449	1		237
38.5372	4	5	1	1	4	2	1	2	68	2	2	2	1	2	2	1	1	28	29	11.9	1	230	6.907	1	1	215
9.57683	0	1	0	0	1	0	0	1	18	2	2	2	1	1	1	1	0	15	15	3.7	1.09	196	7.302	2	0	42
30.9512	2	5	1	1	4	2	1	1	43	2	2	2	2	2	2	2	4	22	26	2.3	1.2	309	7.323	1		136
35.66	2	5	1	1	5	2	1	1	57	1	1	2	1	1	2	1	2	33	35	9.4	1.73	347	7.031	2		124
48.2781	3	5	1	1	5	2	1	1	64	2	1	2	1	1	1	2	13	34	47	12.9	1.42	302	6.817	1	2	249
66.2462	4	5	1	1	5	2	1	2	78	1	2	2	1	2	1	2	10	44	54	20	1.4	433	6.662	1	2	304
5.52357	2	4	1	1	4	2	1	2	42	1	2	2	1	2	1	1	0	6	6	3.1	0.74	320	7.424	1		106
30.5184	1	5	1	1	4	0	0	1	53	1	2	2	1	1	1	1	0	45	45	15	0.91	146	7.025	1	2	194
43.0739	4	5	1	1	5	1	1	1	62	2	1	2	1	2	1	1	1	23	24	16	1.26	273	6.867	1	1	216
24.7111	1	1	0	0	1	2	1	1	61	2	2	2	1	1	1	2	3	9	12	11.5	1.24	188	7.316	2	0	89
53.5438	4	5	1	1	5	2	1	1	69	1	1	1	1	2	1	2	3	34	37	10.9	1.87	257	7.193	2	2	196
45.5984	2	5	1	1	4	2	1	1	83	1	2	2	1	2	2	2	10	40	50	3.6	1.14	175	7.171	1	2	268
67.295	2	5	1	1	5	2	1	1	44	2	2	2	2	2	1	2	13	46	59	17	1.49	180	6.744	1	2	269
33.6003	2	1	0	0	2	0	0	1	50	2	2	2	1	1	1	1	0	38	38	14.2	1.28	376	7.052	1	2	181
43.1472	3	1	0	0	1	0	1	2	58	2	2	2	1	2	1	2	5	23	28	7.4	1.1	387	7.171	1		159
5.93876	1	1	0	0	1	0	1	1	45	2	2	2	1	1	1	1	1	19	20	2.2	1.05	265	7.289	2	0	97
64.4155	3	5	1	1	5	2	1	2	33	2	2	2	2	2	1	1	10	45	55	15	1.51	357	6.888	2	2	214
36.3228	3	3	1	1	4	2	1	2	30	2	2	2	2	2	2	2	9	5	14	13.1	0.95	288	6.928	1	0	154
4.06572	2	5	1	1	5	0	1	1	64	1	2	2	1	1	1	1	0	1	1	18	1.37	309	7.027	2	2	146
31.4574	4	5	1	1	5	2	1	1	66	1	1	1	1	1	1	1	0	31	31	13.5	1.3	259	6.866	1	1	194
56.3655	3	5	1	1	4	2	1	1	56	2	2	2	2	2	2	2	20	21	41	11.1	1.24	169	6.93	1	1	254
54.1714	5	5	1	1	4	1	1	1	61	1	1	1	1	2	1	2	10	32	42	10	1.17	304	6.954	2	2	229
43.8547	3	4	1	1	4	1	1	1	57	1	2	2	1	2	1	1	1	35	36	14.9	1.07	255	7.059	2	1	177
68.5485	4	5	1	1	5	2	1	1	71	1	2	2	1	2	2	2	13	25	38	14.7	6.03	855	6.903	1	2	269
36.4004	4	5	1	1	5	1	0	1	47	1	2	1	1	2	1	1	1	27	28	6.3	1.39	280	7.137	1	1	177
40.0391	2	5	1	1	5	2	1	1	47	2	2	2	1	1	1	1	3	65	68	12.3	1	452	7.124	2	2	180
43.697	1	1	0	0	1	1	1	1	44	2	2	2	1	1	1	1	10	27	37	15	1.17	371	7.063	2	1	157
26.6003	2	5	1	1	5			2	49	2	2	2	2	1	1	2	5	21	26	9.1	0.83	301	7.32	2	2	135
46.9903	1	1	0	0	1	1	1	1	23	2	2	2	1	1	2	2	20	18	38	14.3	1.53	242	7.104	2	1	151
44.5583	3	5	1	1	4	1	1	2	74	2	2	2	2	2	2	1	23	18	41	8	0.77	283	7.246	1		226
63.1159	3	5	1	1	5	2	1	2	25	2	2	2	1	2	2	1	5	37	42	21	1.71	222	6.577	1	2	235
22.87	2	1	0	0	1	0	0	1	53	1	2	2	1	1	1	1	0	10	10	17	1.23	269	7.181	2	0	89
19.3061	1	1	0	0	1	0	0	1	67	2	2	2	1	1	1	1	0	10	10	14.1	1.09	125	7.287	2	0	92
19.4817	2	1	0	0	1	0	0	1	53	2	2	1	1	1	1	2	5	4	9	9.8	1.3	178	7.294	2	0	89
32.1506	3	5	1	1	5	2	1	1	61	1	2	1	1	1	1	1	4	15	19	8.2	1.89	273	7.338	1	0	121
35.2374	2	5	1	1	5	2	1	2	90	1	2	2	1	1	1	1	4	26	30	7	1.83	301	7.077	1	2	225
15.7447	1	1	0	0	1	2	1	1	34	2	2	2	1	1	1	1	1	10	11	10.3	1.06	254	7.08	2	0	78
	3	5	1	1	5	2	1	1	72	1	2	2	1	1	1	1	0	53	53		1.03	339	6.912	1	2	231
21.6691	2	5	1	1	5	2	1	1	54	2	2	2	1	1	1	1	0	41	41	3.8	1.34	315	7.386	1		122
52.7979	4	5	1	1	5			2	79	2	2	2	1	2	1	2	11	29	40	19	0.76	266	6.844	2	2	252
47.9692	4	4	1	1	4	2	1	1	54	2	2	2	2	2	2	1	3	23	26	18	1.03	376	6.803	1	1	216
7.40876	2	1	0	0	1	1	0	1	63	1	2	2	1	1	1	1	3	17	20	1.6	0.99	277	7.244	1	1	159
32.7055	3	5	1	1	5	2	1	1	66	1	1	2	1	1	1	1	1	39	40	13.5	1.22	292	6.889	1	1	199
44.3838	4	4	1	1	4	0	1	2	73	2	2	2	1	2	1	1	1	32	33	9.5	1.74	379	6.969	2	1	199
60.6384	5	5	1	1	4	2	1	2	62	2	1	1	1	2	1	2	15	16	31	9.4	5.46	310	6.902	2	2	236
15.6565	3	5	1	1	5	1	0	1	73	2	1	1	1	2	1	1	0	6	6	1.4	4.23	127	7.188	2	0	131
64.3803	3	5	1	1	5	2	1	1	56	2	2	2	1	2	1	1	25	37	62	16	1.07	175	6.774	1	2	309
49.8799	3	5	1	1	5	2	1	1	54	2	2	2	1	2	1	1	5	28	33	11.4	1.15	121	6.855	1	2	236
	0	4	1	1	4	2	1	1	32	2	2	2	1	1	1	2		41		4.3	1.26	157	7.198	2		88
55.3757	3	5	1	1	5	2	1	1	78	2	2	2	2	2	1	1	5	30	35	14.8	1.37	37	6.827	2	1	223
52.2995	4	5	1	1	5	2	1	2	69	2	2	2	2	2	2	1	5	25	30	12.5	1.4	433	6.986	1	1	222
36.2007	4	5	1	1	3	0	1	1	84	1	1	2	1	2	1	2	0	12	12	8.1	2.29	298	6.915	1	2	237
69.5128	3	5	1	1	5	2	1	2	29	2	2	2	2	2	2	1	85	25	110	18	1.08	459	6.745	2	1	244
35.5293	3	5	1	1	5	2	1	1	68	2	2	2	2	2	1	1	0	18	18	12.7	1.02	191	6.986	1	0	173
52.9274	3	5	1	1	5	2	1	1	80	1	2	2	1	2	1	2	0	13	13	30	3.89	306	7.078	1	1	207
31.8928	1	1	0	0	1	1	0	1	43	1	2	2	1	1	1	1	10	10	20	9.2	1.37	311	7.269	2	1	127
42.391	4	1	0	0	1	0	0	1	47	1	2	1	1	1	1	1	0	40	40	22	1.86	422	6.886	2	2	167
3.92437	1	1	0	0	1	2	1	1	57	1	2	2	1	1	1	2	10	6	16	1.5	0.95	157	7.33	1	0	152
42.3454	2	1	0	0	1	1	0	2	57	2	2	2	1	1	1	1	20	22	42	13.6	0.98	264	7.142	2	0	161
41.8735	2	1	0	0	1	0	1	1	34	2	2	2	1	2	1	1	0	61	61	4.7	1.53	219	7.244	2	2	164
20.5118	2	5	1	1	5	0	0	1	57	2	2	2	2	2	1	1	0	12	12	5.6	0.85	163	7.38	2	1	133
25.6811	0	1	0	0	2	0	1	1	38	1	2	2	1	1	1	2	5	22	27	3.4	1.47	151	7.238	2		90
26.0022	3	5	1	1	4	0	1	2	56	2	2	2	1	1	1	1	0	31	31	13.9	0.89	234	6.981	2	1	148
43.757	3	1	0	0	1	0	1	2	48	2	2	1	1	1	1	1	39	18	57	14	0.92	186	6.999	1	0	209
40.64	3	3	1	1	3	1	0	1	51	2	2	2	1	1	1	1	2	62	64	12.7	1.24	294	6.962	1	2	215
32.7928	3	4	1	1	4	2	1	2	72	2	1	2	2	2	1	2	10	25	35	3.2	0.75	273	7.309	1	1	216
67.1576	3	5	1	1	5	2	1	2	32	2	2	2	2	2	2	2	23	29	52	22	1.26	216	6.767	1	2	270
27.3604	1	1	0	0	1	0	0	2	39	2	2	2	1	1	2	1	2	31	33	8.2	1.03	275	7.366	1	2	145
42.3443	3	4	1	1	4	0	1	1	72	2	1	1	1	1	1	2	5	43	48	9.3	1.55	424	7.167	1	2	214
55.5688	3	5	1	1	5	2	1	2	89	1	1	2	2	2	1	1	0	52	52	20	1.63	108	6.821	1	2	280
61.4088	3	5	1	1	5	2	1	1	32	2	2	2	2	2	2	1	30	10	40	24	1.41	404	6.663	2	1	246
-17.6559	2	1	0	0	1	2	1	1	54	2	2	2	1	1	1	2	0	2	2	1.6	1.04	301	7.366	1		94
53.8139	3	5	1	1	5	2	1	1	73	2	2	2	2	2	1	1	0	37	37	16	2.53	182	6.914	1	2	244
20.2043	1	1	0	0	1	0	1	2	23	2	2	2	1	1	1	1	1	20	21	9.3	1.01	256	7.33	1	1	103
38.9839	4	5	1	1	5	2	1	1	73	1	2	1	1	1	2	2	13	22	35	12.8	0.97	425	6.925	2	1	201
5.64745	1	1	0	0	1	0	0	2	26	2	2	2	1	1	2	1	0	11	11	9.4	0.64	218	7.348	1	0	70
17.3838	2	1	0	0	1	0	0	1	67	1	2	2	1	1	1	1	5	6	11	9.8	0.89	205	7.241	1	0	132
47.8393	2	5	1	1	5	2	1	2	44	2	2	2	2	2	2	2	0	11	11	17	7.82		7.063	1	2	184
26.9912	3	1	0	0	1	0	0	1	67	2	2	1	1	2	1	1	6	2	8	6.3	1.93	192	7.225	2	0	136
38.3143	3	3	1	1	3	2	1	1	51	2	2	2	1	1	1	1	1	39	40	21	1.34	400	6.943	2	2	168
26.1673	2	1	0	0	1	0	1	1	48	2	1	2	1	1	1	2	15	15	30	3.5	1.16	344	7.125	2	1	159
78.1036	4	5	1	1	3	2	1	1	52	1	1	2	2	2	2	2	40	24	64	19	7.81	283	6.979	1	2	292
35.828	4	5	1	1	5	2	1	1	74	1	1	2	2	2	2	2	3	5	8	10	1.96	302	6.938	1	1	213
47.3013	4	5	1	1	5	2	1	1	86	1	1	2	2	2	1	2	5	7	12	8.9	9.38	413	6.92	2	2	222
65.5696	2	5	1	1	5	2	1	1	46	1	1	2	2	2	2	2	10	52	62	6.3	7.33	149	7.138	2		171
68.023		5	1	1	5	2	1	1	58	2	1	2	2	2	2	2	5	37	42	16	8.73		6.801	1	2	249
26.6472	1	5	1	1	5	1	1	1	42	1	2	2	2	1	1	1	1	14	15	15	1.45	252	7.163	2	0	82
19.6054	3	5	1	1	5	2	1	1	72	1	1	1	1	1	2	1	1	29	30	4.3	1.32	402	7.414	1	2	171
35.7093	2	4	1	1	4	2	1	1	55	2	2	2	1	1	1	1	0	58	58	13.5	1.17	568	7.513	2	2	142
41.1791	3	5	1	1	5	2	1	1	70	2	1	2	1	2	1	1	0	33	33	7.9	1.48	278	7.24	2	1	172
9.85826	1	1	0	0	1	0	0	1	71	2	2	2	1	1	1	1	0	9	9	5.2	1.21	185	7.319	2	0	94
52.3244	2	5	1	1	4	2	1	2	27	2	2	2	2	2	2	1	17	20	37	12.5	0.96	200	7.243	1		161
32.5326	3	1	0	0	1	0	1	2	39	2	2	1	1	2	1	2	5	4	9	12.7	1.08	270	7.127	1	0	137
24.4256	1	1	0	0	1	2	0	1	32	1	2	2	1	1	1	1	1	18	19	10.9	1.3	251	7.146	2	0	72
61.6598	2	5	1	1	5	1	1	1	13	2	2	2	2	2	1	1	5	69	74	21	0.98	119	6.762	2	2	204
38.7413	4	5	1	1	5	1	1	1	58	2	2	2	2	2	1	1	0	20	20	14	1.11	367	6.666	1	2	234
30.1098	4	1	0	0	1	1	0	1	63	2	2	1	1	2	1	2	5	10	15	4.7	1.03	207	7.325	1	0	152
49.1247	3	4	1	1	4	2	1	1	46	2	2	2	2	2	1	1	0	45	45	14.2	1.39	228	7.32	2	2	163
31.9001	3	5	1	1	5	2	1	1	81	1	1	2	1	1	1	1	0	41	41	11.3	1.27	346	6.904	1	1	214
34.9185	3	1	0	0	1	2	0	1	55	1	1	2	1	2	1	1	5	5	10	12.5	1.12	335	7.254	1	0	147
66.7696	3	5	1	1	5	2	1	1	41	2	2	2	2	2	2	2	17	42	59	25	1.01	361	6.616	2	1	243
39.4139	2	5	1	1	5	2	1	1	57	1	2	2	1	1	1	1	0	72	72	13.5	1.34	449	7.154	2	2	185
84.1185	3	5	1	1	5	2	1	1	57	1	1	2	2	2	2	1	77	61	138	9.4	12.02	159	6.982	1	2	326
51.5786	2	5	1	1	4	2	1	1	73	2	2	2	2	2	2	2	40	9	49	12.7	1.03	106	7.181	1	2	289
48.9113	2	1	0	0	1	0	0	1	43	2	2	2	1	1	1	2	6	36	42	24	1.26	366	6.869	2	2	181
62.8937	4	5	1	1	5	2	0	1	75	2	1	2	2	2	1	2	10	37	47	17	1.38	311	6.7	1	2	290
43.3223	1	1	0	0	1	2	1	2	44	2	2	2	1	1	1	1	10	23	33	19	1.07	365	7.247	1	0	139
51.8451	3	5	1	1	5	2	1	1	86	2	2	2	2	2	1	2	15	24	39	12.2	0.9	184	6.934	1	2	290
53.0086	4	5	1	1	5	2	1	2	50	2	2	2	2	2	2	1	10	20	30	11.1	1.37	387	6.965	1	0	188
54.7355	4	5	1	1	5	2	1	2	76	1	2	2	2	2	1	2	5	33	38	14.9	1.21	279	6.7	2	2	250
74.0998	3	5	1	1	5	2	1	1	43	2	2	2	2	2	2	1	50	37	87	16	1.69	270	6.764	1	2	309
31.9662	4	5	1	1	4	2	1	2	49	2	2	2	2	2	1	1	0	9	9	19	0.94	369	6.717	1	1	196
45.2862	3	5	1	1	5	2	1	1	49	2	2	2	1	2	1	1	1	54	55	14.9	0.92	216	7.074	1	2	222
43.7733	2	5	1	1	5	2	1	1	44	2	2	2	1	2	1	1	0	11	11	23	1.77	29	6.813	2	2	177
60.0934	3	5	1	1	5	0	0	1	83	2	2	2	1	2	1	1	0	71	71	13.6	3.71	115	6.938	2	2	255
58.6121	3	5	1	1	5	2	1	2	86	2	2	2	1	2	1	1	0	34	34	23	3.62	27	6.844	1	2	262
67.6414	3	5	1	1	5	2	1	1	38	2	2	2	2	2	2	1	25	28	53	22	1.29	288	6.74	2	1	242
58.263	4	5	1	1	5	2	1	1	72	1	2	2	2	2	2	2	8	40	48	17	1.03	310	6.848	2	2	246
55.2032	3	5	1	1	5	2	1	2	46	2	2	2	2	2	2	1	15	26	41	12.1	1.06	195	6.85	1	1	238
43.0953	3	5	1	1	4	2	1	1	53	2	1	1	1	2	1	1	0	38	38	3.3	10.25	174	7.386	1		154
33.057	2	5	1	1	5	2	0	2	30	2	2	2	2	2	2	1	5	40	45	1.9	1	246	7.171	1	2	194
40.7141	2	5	1	1	5	2	1	1	24	2	2	2	2	2	1	2	4	48	52	1.6	2.27	271	7.236	2	2	160
51.2898	3	5	1	1	4	2	1	2	65	1	1	2	1	2	1	2	5	17	22	14.8	1.5	550	7.29	2	2	181
10.2578	0	1	0	0	1	0	0	2	26	2	2	2	1	1	1	1	5	3	8	6.6	1.07	180	7.358	2	0	52
52.6102	4	5	1	1	4	2	1	2	68	1	2	2	1	2	2	1	5	24	29	17	1.16	418	6.89	2	2	219
21.6675	3	5	1	1	5	2	1	1	75	1	1	2	1	2	1	1	0	4	4	7.5	1.48	269	7.304	2	0	125
45.8447	2	1	0	0	1	2	0	1	66	2	2	2	1	1	1	1	2	73	75	14.5	1.52	221	7.021	2	2	205
	3	5	1	1	5	0	1	1	70	1	2	2	2	2	2	1		39		7.9	1.84	342	7.042	1	2	317
63.4569	4	5	1	1	5	2	1	1	47	2	2	2	2	2	2	1	46	31	77	11.7	1.08	325	6.933	1	2	294
3.78953	1	1	0	0	1	1	0	1	34	2	2	2	1	2	1	2	11	3	14	1.4	0.68	144	7.31	2	0	111
23.3339	1	1	0	0	1		1	2	44	2	2	2	2	2	2	2	18	12	30	4.4	0.52	149	7.28	1	0	179
44.9164	2	4	1	1	4	2	1	1	45	2	2	2	2	2	1	2	11	11	22	11.3	1.06	312	7.017	2	0	151
67.8676	4	5	1	1	5	2	1	1	46	2	2	2	2	2	2	2	13	28	41	29	1.45	244	6.554	2	2	246
4.27517	3	3	1	1	3	0	0	2	48	2	2	2	2	2	2	1	4	0	4	5.2	0.79	210	7.343	1	0	121
33.2428	2	1	0	0	1	1	0	2	49	2	2	2	1	2	2	2	5	9	14	8.7	0.91	169	7.336	2	0	108
46.6528	0	5	1	1	5	2	1	1	21	2	2	2	2	1	2	1	26	15	41	10.4	2.11	159	7.173	2	2	175
47.6903	2	5	1	1	5	2	1	1	73	1	1	2	2	2	1	1	5	25	30	9.9	1.17	161	7.187	1	1	213
34.4697	3	1	0	0	1	0	0	1	69	1	1	2	2	2	1	1	0	10	10	5.1	6.37	257	7.353	2	0	119
18.37	2	1	0	0	1	2	0	2	33	2	2	2	1	2	1	1	0	16	16	4.5	0.75	215	7.178	1	0	122
18.6526	3	1	0	0	1		0	2	50	2	2	2	1	2	1	1	0	5	5	10	0.86	260	7.279	2		100
57.1424	3	5	1	1	5	2	1	1	45	2	2	2	2	2	2	1	5	31	36	17	1.38	338	6.757	2	1	195
60.5547	3	5	1	1	5	2	1	2	81	1	2	2	1	2	2	2	8	32	40	11.2	2.23	181	6.689	1	2	289
24.5204	2	1	0	0	1	0	0	1	46	2	2	2	2	2	2	1	20	5	25	4.3	0.72	104	7.297	1	0	176
68.3616	4	5	1	1	5	2	1	1	49	1	1	2	2	2	1	2	13	33	46	10.4	8.47	353	6.66	1	2	270
73.6413	4	5	1	1	5	2	1	1	63	2	2	2	1	2	2	1	10	43	53	25	2.61	446	6.826	1	2	271
40.917	1	5	1	1	5	2	1	2	33	2	2	2	2	1	2	2	20	26	46	11.3	0.92	284	7.001	1	1	201
67.9583	3	5	1	1	5	2	1	1	20	2	2	2	2	2	2	1	8	41	49	28	1.44	200	6.724	2	2	202
60.4476	3	5	1	1	4	2	1	1	58	2	2	2	1	2	1	2	7	35	42	19	1.28	355	7.06	1	2	236
46.3239	4	1	0	0	1	2	1	1	78	1	1	1	1	1	1	2	11	20	31	14.5	1.85	291	6.76	2	1	213
51.4886	4	3	1	1	3	2	1	1	66	1	1	1	1	2	1	1	2	32	34	17	1.33	375	7.051	1	1	211
14.8898	4	5	1	1	5	2	1	2	81	2	1	2	2	2	1	1	0	10	10	14.3	0.5	365	6.97	1	1	215
26.8743	3	2	0	1	3	2	1	2	65	1	2	2	1	1	1	1	1	29	30	12.2	1.05	385	6.928	2	2	177
23.4577	3	1	0	0	1	1	1	1	58	1	1	2	1	2	1	1	5	8	13	3	1.02	201	7.343	1	0	146
	3	5	1	1	5	0	1	1	81	2	2	2	2	2	2	2		30		21	1.59	237	7.146	2		162
52.3026	3	5	1	1	5	1	1	2	38	2	2	2	2	2	2	2	18	14	32	13.4	1.1	255	6.829	1	0	201
46.0405	3	5	1	1	5	2	1	2	58	1	2	2	2	2	1	1	3	39	42	10	0.98	362	7.096	1	1	206
75.4385	2	5	1	1	5	2	1	1	71	2	1	2	1	2	2	2	17	35	52	19	5.4	116	7.321	1	2	256
42.5576	2	5	1	1	5	2	1	1	44	2	2	2	1	1	1	1	0	77	77	16	1.44	398	6.847	1	2	223
23.2707	2	5	1	1	5	2	1	2	65	2	1	2	1	1	1	1	0	32	32	11.2	0.85	493	7.129	2	2	163
60.9253	3	5	1	1	5	2	1	1	72	2	2	2	2	2	1	2	5	47	52	18	1.32	99	6.685	1	2	282
39.3634	4	4	1	1	3	1	1	2	62	2	1	2	1	2	1	1	0	16	16	15	1.28	347	6.714	2	1	192
15.1794	2	1	0	0	1	0	0	1	61	2	2	1	1	1	1	1	0	32	32	2.3	1.43	96	7.277	2	0	108
13.7158	1	5	1	1	5	0	1	1	80	1	2	2	1	1	1	1	0	10	10	6	1.36	144	7.366	2	0	110
51.5272	2	5	1	1	4	2	1	1	58	2	2	2	2	2	1	1	4	29	33	14.2	1.19	82	7.181	1		168
14.602	1	1	0	0	1	2	0	1	67	1	2	2	1	1	1	1	1	13	14	4.7	1.48	185	7.65	2	0	72
38.178	3	1	0	0	1	2	1	1	47	2	2	2	1	2	1	1	0	46	46	5.1	1.29	260	7.2	2	2	175
30.5479	4	5	1	1	5	2	1	1	82	2	2	2	2	2	1	1	0	30	30	4.4	1.09	235	6.856	2	1	216
71.2933	3	5	1	1	5	2	1	1	32	2	2	2	2	2	2	1	15	41	56	26	1.48	356	6.639	1	2	268
48.5191	3	5	1	1	5	2	1	1	67	1	1	1	1	1	1	2	5	35	40	9.8	5.48	150	6.878	1	1	210
